# Supplementary material for: Reconstructed Human Skin with Hypodermis Shows Essential Role of Adipose Tissue in Skin Metabolism
Source: Tissue Eng Regen Med. 2024 Feb 17;21(3):499–511. doi: 10.1007/s13770-023-00621-1 (PMC10987437; doi:10.1007/s13770-023-00621-1)
Supplement: Supplementary file 3 — Supplementary Tab. S1: List of up- and down-regulated genes in adipose-RhS dermal samples. (XLSX 38 KB) [file 13770_2023_621_MOESM3_ESM.xlsx]

## Sheet: Sheet1
gene_id	gene	baseMean	log2FoldChange	lfcSE	pvalue	padj
ENSG00000153234	NR4A2	266.606	-5.37019	1.9696	5.59622e-05	0.0038999
ENSG00000105825	TFPI2	201.766	-3.81208	1.81274	0.000158523	0.00938253
ENSG00000109321	AREG	614.845	-3.40106	1.79905	0.000219014	0.0122105
ENSG00000108342	CSF3	134.963	-2.81665	1.70689	0.000314515	0.0167767
ENSG00000138166	DUSP5	117.062	-2.01273	1.3928	0.000394498	0.0198197
ENSG00000197632	SERPINB2	239.101	-1.75381	1.48941	0.000678906	0.0319999
ENSG00000197555	SIPA1L1	113.217	-1.48294	0.516699	3.04126e-05	0.00242614
ENSG00000130559	CAMSAP1	106.299	-1.16426	0.664821	0.000134036	0.00814352
ENSG00000198692	EIF1AY	159.938	-1.03211	0.572745	0.000108445	0.00675802
ENSG00000007237	GAS7	232.808	1.17413	0.867516	0.000310193	0.0166146
ENSG00000112679	DUSP22	154.419	1.23638	0.444078	2.9047e-05	0.00235317
ENSG00000124343	XG	186.496	1.32497	0.716468	0.000127275	0.0078187
ENSG00000083720	OXCT1	79.1982	1.34952	1.24932	0.000734288	0.0343604
ENSG00000151150	ANK3	296.717	1.4789	1.51659	0.00109807	0.0480598
ENSG00000183688	RFLNB	599.489	1.54501	1.12984	0.000383941	0.0195163
ENSG00000170293	CMTM8	61.2522	1.73822	1.57418	0.000825002	0.0380558
ENSG00000121552	CSTA	3763.64	1.74453	1.05609	0.00023312	0.0128583
ENSG00000086300	SNX10	64.3019	1.75947	1.62785	0.000888383	0.040263
ENSG00000137857	DUOX1	168.166	1.79655	1.73795	0.00103137	0.0458137
ENSG00000112378	PERP	10884.6	1.85192	0.675667	4.39183e-05	0.00319814
ENSG00000204103	MAFB	754.331	1.96289	0.799953	6.93053e-05	0.00460685
ENSG00000152782	PANK1	42.0233	1.98613	1.95482	0.00113741	0.0491438
ENSG00000126860	EVI2A	81.8269	1.98748	1.13827	0.0002165	0.0121794
ENSG00000185479	KRT6B	16080.8	1.99188	1.51788	0.000527388	0.0256992
ENSG00000145358	DDIT4L	59.2343	2.16227	2.08429	0.0011012	0.0480598
ENSG00000198774	RASSF9	18.9242	2.21224	2.12282	0.00109348	0.0480465
ENSG00000112414	ADGRG6	56.7999	2.23164	2.10295	0.00104185	0.0459601
ENSG00000167767	KRT80	497.515	2.23296	1.67816	0.000539622	0.0259058
ENSG00000143126	CELSR2	154.305	2.27497	1.92965	0.000777132	0.0361574
ENSG00000154639	CXADR	1126.08	2.29871	1.64153	0.000469893	0.0232037
ENSG00000134757	DSG3	614.897	2.32257	1.27115	0.000208791	0.0118181
ENSG00000143882	ATP6V1C2	196.7	2.32944	1.6692	0.000477921	0.0233793
ENSG00000266094	RASSF5	159.617	2.36647	1.25937	0.000193319	0.0111369
ENSG00000180900	SCRIB	124.858	2.39007	0.603756	7.7907e-06	0.000795142
ENSG00000137869	CYP19A1	65.4829	2.39381	1.69928	0.000470804	0.0232037
ENSG00000163082	SGPP2	60.3058	2.4153	2.36046	0.00115998	0.0499522
ENSG00000105427	CNFN	1763.75	2.49109	0.9763	7.10728e-05	0.00467637
ENSG00000164181	ELOVL7	244.554	2.50685	1.5716	0.000331619	0.0174026
ENSG00000173801	JUP	2533.87	2.54375	0.885531	4.54709e-05	0.0032927
ENSG00000159166	LAD1	714.541	2.5712	1.61695	0.00033875	0.0176538
ENSG00000186081	KRT5	10029.4	2.58736	0.979229	6.38128e-05	0.00428571
ENSG00000206075	SERPINB5	1180.16	2.59591	1.44802	0.000236055	0.012962
ENSG00000145990	GFOD1	115.294	2.61767	0.891417	4.21679e-05	0.00308802
ENSG00000088002	SULT2B1	204.953	2.66704	1.66906	0.000339129	0.0176538
ENSG00000261116	AL049555.1	161.128	2.69741	1.49967	0.000238	0.012962
ENSG00000116990	MYCL	41.7261	2.70228	2.37548	0.000882635	0.0402536
ENSG00000171476	HOPX	2061.15	2.70486	2.4376	0.000939645	0.0422905
ENSG00000180921	FAM83H	215.544	2.7177	1.5082	0.000237475	0.012962
ENSG00000124143	ARHGAP40	13.063	2.72339	2.63013	0.00110671	0.0481381
ENSG00000123836	PFKFB2	92.4398	2.73113	0.998176	5.74727e-05	0.00398375
ENSG00000198435	NRARP	20.6214	2.78722	2.3341	0.000778269	0.0361574
ENSG00000133056	PIK3C2B	40.6068	2.80035	2.63287	0.00103206	0.0458137
ENSG00000167748	KLK1	41.2797	2.83017	2.62838	0.0010001	0.0448555
ENSG00000161249	DMKN	5843.99	2.85029	0.494194	6.37682e-09	2.66633e-06
ENSG00000184828	ZBTB7C	170.667	2.85163	1.80113	0.000356826	0.0183539
ENSG00000138271	GPR87	142.963	2.86244	1.20943	0.000100271	0.00634006
ENSG00000110400	NECTIN1	389.652	2.89561	1.14432	7.94473e-05	0.00517485
ENSG00000149043	SYT8	43.8038	2.90563	2.58295	0.000896563	0.0404922
ENSG00000105664	COMP	86.4017	2.90974	1.5297	0.000206618	0.0117464
ENSG00000205420	KRT6A	25981.2	2.92654	0.924774	3.19309e-05	0.00252371
ENSG00000175793	SFN	7807.84	2.93293	0.957876	3.71851e-05	0.00286901
ENSG00000143546	S100A8	27462.8	2.93659	0.932535	3.27242e-05	0.00255524
ENSG00000186395	KRT10	25464.1	2.94668	0.77012	1.08479e-05	0.000997238
ENSG00000134709	HOOK1	215.357	2.97014	1.12491	6.86057e-05	0.00458385
ENSG00000134827	TCN1	471.873	2.98437	2.16115	0.000529801	0.0257202
ENSG00000099204	ABLIM1	469.463	2.99319	0.48289	4.45397e-10	3.20735e-07
ENSG00000168447	SCNN1B	41.6518	2.99616	2.66022	0.00088507	0.0402536
ENSG00000171951	SCG2	59.336	3.0093	1.55122	0.000196704	0.0112817
ENSG00000096696	DSP	16186.8	3.02575	0.604541	3.49476e-07	6.1215e-05
ENSG00000143217	NECTIN4	358.703	3.0667	1.4828	0.000161705	0.00952738
ENSG00000226145	KRT16P6	4141.75	3.07616	0.814978	1.2075e-05	0.00108692
ENSG00000121742	GJB6	1224.74	3.07713	1.01891	4.03e-05	0.00300212
ENSG00000106483	SFRP4	494.986	3.09712	0.620965	3.74533e-07	6.30481e-05
ENSG00000132698	RAB25	377.05	3.14117	0.818151	1.07607e-05	0.000997238
ENSG00000223573	TINCR	150.35	3.15827	1.43851	0.000134448	0.00814352
ENSG00000184564	SLITRK6	50.1508	3.19661	2.47625	0.000627686	0.0296937
ENSG00000163331	DAPL1	68.5561	3.20691	2.76209	0.000802437	0.0371471
ENSG00000101624	CEP76	19.859	3.21483	1.03669	3.63189e-05	0.00281896
ENSG00000121316	PLBD1	237.903	3.271	1.0796	4.05419e-05	0.00300288
ENSG00000186847	KRT14	8397.42	3.27454	0.740695	2.84249e-06	0.000350899
ENSG00000086570	FAT2	72.4107	3.27848	2.14074	0.000400302	0.0200336
ENSG00000186226	LCE1E	66.3703	3.29846	2.50515	0.000592897	0.0282542
ENSG00000170426	SDR9C7	108.88	3.31159	2.19591	0.000417245	0.0207723
ENSG00000189051	RNF222	59.9657	3.3428	2.43714	0.000533773	0.0258163
ENSG00000125998	FAM83C	125.474	3.35618	2.22842	0.000418266	0.0207723
ENSG00000205076	LGALS7	3345.4	3.3962	0.869531	9.57744e-06	0.000933404
ENSG00000151690	MFSD6	130.971	3.40816	0.883572	1.05342e-05	0.00098945
ENSG00000118640	VAMP8	325.397	3.44539	0.738014	1.28383e-06	0.000182867
ENSG00000163207	IVL	1546.43	3.45655	1.36661	8.45059e-05	0.00547682
ENSG00000178934	LGALS7B	3481.44	3.45887	0.83809	5.98679e-06	0.000663255
ENSG00000104413	ESRP1	430.615	3.49872	1.1932	4.75114e-05	0.00340245
ENSG00000136114	THSD1	14.124	3.49927	2.60305	0.00055192	0.0263985
ENSG00000006432	MAP3K9	27.3706	3.50838	2.26681	0.000386471	0.0195462
ENSG00000186832	KRT16	11512.9	3.54669	0.681103	1.23293e-07	2.45865e-05
ENSG00000211445	GPX3	308.293	3.55025	1.17261	4.14443e-05	0.00305228
ENSG00000115884	SDC1	1326.56	3.55621	0.774165	1.64286e-06	0.000217293
ENSG00000251095	AC097478.1	22.5847	3.57286	2.63578	0.000536003	0.0258278
ENSG00000163216	SPRR2D	3253.91	3.58452	1.175	4.01253e-05	0.00300212
ENSG00000065618	COL17A1	1474.98	3.59919	1.36677	7.33243e-05	0.00480015
ENSG00000119862	LGALSL	521.172	3.62565	0.859598	4.80784e-06	0.000566099
ENSG00000143556	S100A7	14657.3	3.66414	0.80948	2.02312e-06	0.00025964
ENSG00000160190	SLC37A1	18.2799	3.67313	1.94309	0.000219491	0.0122105
ENSG00000132746	ALDH3B2	157.687	3.67446	3.68493	0.00085078	0.0391057
ENSG00000037965	HOXC8	43.2107	3.68496	0.770532	8.17269e-07	0.000126112
ENSG00000134121	CHL1	32.97	3.70339	1.80659	0.000171815	0.00999661
ENSG00000188707	ZBED6CL	9.16774	3.70636	2.41062	0.000387545	0.0195462
ENSG00000268307	LINC02560	101.168	3.71687	2.26613	0.000326841	0.0172216
ENSG00000185101	ANO9	40.2406	3.72647	2.64238	0.000477974	0.0233793
ENSG00000134955	SLC37A2	56.2183	3.73363	2.40852	0.000378497	0.0193153
ENSG00000134755	DSC2	1573.03	3.73479	0.751223	3.66464e-07	6.30481e-05
ENSG00000136155	SCEL	551.406	3.76081	0.800022	1.10217e-06	0.000158737
ENSG00000184148	SPRR4	544.765	3.76653	3.31857	0.000720671	0.0338454
ENSG00000169129	AFAP1L2	54.6849	3.78703	2.23462	0.000297762	0.0160149
ENSG00000273132	AL355312.3	130.462	3.78706	2.30973	0.000325408	0.0172161
ENSG00000180739	S1PR5	45.3744	3.81885	2.39033	0.000347297	0.0179349
ENSG00000049283	EPN3	107.177	3.9139	1.79369	0.000140777	0.0084479
ENSG00000166535	A2ML1	419.636	3.91733	1.17928	2.67196e-05	0.00219202
ENSG00000108244	KRT23	354.446	3.92534	1.28039	3.94694e-05	0.00299182
ENSG00000179846	NKPD1	38.821	3.96307	2.40992	0.000317328	0.0168574
ENSG00000169035	KLK7	3258.35	4.03502	1.00297	7.40026e-06	0.000767378
ENSG00000070190	DAPP1	120.207	4.04883	1.03486	9.34515e-06	0.00092467
ENSG00000167759	KLK13	115.302	4.05416	1.96156	0.000165681	0.00971744
ENSG00000170006	TMEM154	621.841	4.05575	0.730104	1.71203e-08	5.04349e-06
ENSG00000173898	SPTBN2	87.4439	4.06723	1.82548	0.000130945	0.00800617
ENSG00000189001	SBSN	1259.12	4.08136	0.752308	3.50004e-08	9.07352e-06
ENSG00000104892	KLC3	109.7	4.11503	1.9068	0.000144508	0.00859225
ENSG00000126460	PRRG2	23.7922	4.13965	1.75968	0.000109188	0.00677172
ENSG00000073350	LLGL2	96.913	4.25281	2.20437	0.000199542	0.0113941
ENSG00000158315	RHBDL2	68.7661	4.26092	1.9568	0.000139111	0.00838677
ENSG00000141404	GNAL	133.511	4.28127	1.05983	6.99372e-06	0.000737013
ENSG00000183760	ACP7	81.2494	4.28221	2.11047	0.000171983	0.00999661
ENSG00000128578	STRIP2	11.4553	4.28865	2.4178	0.000249921	0.0135543
ENSG00000068078	FGFR3	107.898	4.30708	2.30607	0.000217054	0.0121794
ENSG00000134765	DSC1	1441.14	4.30712	2.8754	0.000373741	0.019148
ENSG00000074211	PPP2R2C	360.227	4.3169	0.728361	1.81523e-09	9.80376e-07
ENSG00000131037	EPS8L1	225.79	4.32468	0.840504	1.4246e-07	2.75606e-05
ENSG00000133985	TTC9	39.9343	4.34295	2.47332	0.000254546	0.0137476
ENSG00000256812	CAPNS2	163.073	4.34527	1.11226	9.24983e-06	0.000924131
ENSG00000064195	DLX3	53.999	4.35643	2.38977	0.000230251	0.0127543
ENSG00000103067	ESRP2	55.1708	4.36763	1.57936	6.00838e-05	0.00412067
ENSG00000163235	TGFA	151.238	4.37069	1.31852	2.65502e-05	0.00219199
ENSG00000170465	KRT6C	2577.14	4.44257	0.939564	8.85801e-07	0.000133509
ENSG00000105141	CASP14	1022.92	4.4619	1.14345	9.23211e-06	0.000924131
ENSG00000130940	CASZ1	228.864	4.46353	1.30789	2.25308e-05	0.00194515
ENSG00000188508	KRTDAP	13094.9	4.48399	0.754194	1.55225e-09	8.74796e-07
ENSG00000167968	DNASE1L2	47.1635	4.49084	1.69394	7.00036e-05	0.00462952
ENSG00000124785	NRN1	246.607	4.50308	0.94396	7.41101e-07	0.000115737
ENSG00000105131	EPHX3	320.516	4.55697	0.969522	9.63755e-07	0.000141957
ENSG00000184860	SDR42E1	46.002	4.57197	1.62625	5.54049e-05	0.00388193
ENSG00000104055	TGM5	29.0444	4.61165	1.88195	9.16591e-05	0.00585264
ENSG00000189120	SP6	35.6465	4.61245	1.70194	6.372e-05	0.00428571
ENSG00000179178	TMEM125	27.9982	4.62223	2.16645	0.000142445	0.00850863
ENSG00000204421	LY6G6C	617.863	4.63067	0.930842	2.98736e-07	5.3044e-05
ENSG00000168672	FAM84B	29.148	4.63622	1.97826	0.000106077	0.00664235
ENSG00000159450	TCHH	201.828	4.67877	3.15727	0.000344911	0.017883
ENSG00000111319	SCNN1A	177.073	4.69715	1.89267	8.69194e-05	0.00557747
ENSG00000205808	PLPP6	39.2463	4.76767	0.83858	6.73468e-09	2.72797e-06
ENSG00000081277	PKP1	2711.68	4.77666	0.977015	4.2274e-07	6.93615e-05
ENSG00000163218	PGLYRP4	148.404	4.78228	1.92827	8.62243e-05	0.0055604
ENSG00000164695	CHMP4C	305.751	4.82576	1.42466	2.26599e-05	0.00194515
ENSG00000197953	AADACL2	244.134	4.85405	2.01563	9.43118e-05	0.0059925
ENSG00000188089	PLA2G4E	162.49	4.86085	1.77717	5.98415e-05	0.00412067
ENSG00000171056	SOX7	103.247	4.8889	2.19498	0.000120269	0.00742345
ENSG00000134602	STK26	43.2045	4.90017	1.46246	2.38289e-05	0.00202258
ENSG00000143375	CGN	41.5067	4.90348	1.47834	2.51423e-05	0.00210254
ENSG00000184363	PKP3	738.202	4.94143	0.892495	1.49816e-08	4.67162e-06
ENSG00000129151	BBOX1	35.6857	4.94356	1.47745	2.3874e-05	0.00202258
ENSG00000149573	MPZL2	1483.23	4.9508	0.899591	1.80017e-08	5.18528e-06
ENSG00000158220	ESYT3	37.0658	4.97868	1.31328	1.08173e-05	0.000997238
ENSG00000259153	AC004816.1	39.5203	5.00048	1.78631	5.36625e-05	0.00382183
ENSG00000159314	ARHGAP27	40.2287	5.06793	1.61342	3.23029e-05	0.00253763
ENSG00000172478	MAB21L4	117.143	5.08847	1.83566	5.50611e-05	0.00387882
ENSG00000130600	H19	2138.93	5.09003	1.03879	3.70641e-07	6.30481e-05
ENSG00000167880	EVPL	141.449	5.0939	1.24145	5.37789e-06	0.000619965
ENSG00000111863	ADTRP	69.8131	5.10043	1.35602	1.12489e-05	0.00102682
ENSG00000153802	TMPRSS11D	47.5922	5.12455	1.54175	2.41178e-05	0.00202997
ENSG00000204539	CDSN	2058.1	5.16555	0.781946	1.83846e-11	2.38301e-08
ENSG00000203785	SPRR2E	8385.58	5.19877	0.913028	5.62491e-09	2.51414e-06
ENSG00000150054	MPP7	128.511	5.23485	0.948566	1.51372e-08	4.67162e-06
ENSG00000169509	CRCT1	1711.16	5.23905	0.753404	1.6226e-12	2.62902e-09
ENSG00000131746	TNS4	113.686	5.24568	1.32185	7.14102e-06	0.000746467
ENSG00000173083	HPSE	50.3436	5.26228	1.31925	6.80173e-06	0.000722656
ENSG00000119227	PIGZ	9.31257	5.26432	1.90557	5.42357e-05	0.00384155
ENSG00000171954	CYP4F22	97.0721	5.26742	1.77094	4.01031e-05	0.00300212
ENSG00000198092	TMPRSS11F	91.8584	5.28127	1.6377	2.74995e-05	0.00224182
ENSG00000203499	IQANK1	55.2835	5.28449	1.51984	1.82703e-05	0.00160013
ENSG00000092295	TGM1	329.263	5.28797	1.27968	4.82097e-06	0.000566099
ENSG00000204618	RNF39	92.4745	5.31885	1.50518	1.6476e-05	0.0014528
ENSG00000064225	ST3GAL6	35.9615	5.33043	1.64387	2.6529e-05	0.00219199
ENSG00000166145	SPINT1	154.236	5.33297	1.40772	1.02448e-05	0.000969293
ENSG00000170423	KRT78	95.4528	5.37949	1.18641	1.44986e-06	0.000202077
ENSG00000248360	LINC00504	47.7511	5.38999	1.3241	5.48442e-06	0.000619965
ENSG00000116396	KCNC4	15.0274	5.43263	1.34812	5.98546e-06	0.000663255
ENSG00000184060	ADAP2	96.1512	5.43527	1.50492	1.40467e-05	0.00125568
ENSG00000104267	CA2	117.968	5.437	1.42023	9.2684e-06	0.000924131
ENSG00000171766	GATM	90.2767	5.47675	1.44387	9.87154e-06	0.000940845
ENSG00000100170	SLC5A1	179.727	5.52774	1.27892	2.73637e-06	0.000341046
ENSG00000131969	ABHD12B	52.3735	5.55648	1.45948	9.44149e-06	0.000927126
ENSG00000175707	KDF1	46.0051	5.55821	1.38587	6.08897e-06	0.000664782
ENSG00000205476	CCDC85C	70.7723	5.55868	1.20874	1.0986e-06	0.000158737
ENSG00000168907	PLA2G4F	51.3858	5.56108	1.86859	3.79251e-05	0.00289463
ENSG00000144452	ABCA12	509.738	5.57206	0.992385	7.85586e-09	2.90936e-06
ENSG00000003400	CASP10	20.9382	5.57781	1.4718	9.73371e-06	0.00093458
ENSG00000152766	ANKRD22	119.657	5.59994	1.13946	2.97816e-07	5.3044e-05
ENSG00000137747	TMPRSS13	87.7561	5.63047	1.24994	1.49979e-06	0.000204634
ENSG00000088386	SLC15A1	287.541	5.6499	1.39415	5.40581e-06	0.000619965
ENSG00000203786	KPRP	456.574	5.66486	1.03012	1.46283e-08	4.67162e-06
ENSG00000073737	DHRS9	31.5358	5.67522	1.91779	3.79638e-05	0.00289463
ENSG00000187173	LCE2A	172.917	5.67847	1.69307	2.08127e-05	0.00181056
ENSG00000084110	HAL	357.571	5.69334	2.55549	0.000101185	0.00636679
ENSG00000169900	PYDC1	133.637	5.71211	1.41421	5.50039e-06	0.000619965
ENSG00000175121	WFDC5	357.017	5.73363	1.07232	3.29238e-08	8.70935e-06
ENSG00000244617	ASPRV1	1836.37	5.73653	0.80495	3.99387e-13	8.62809e-10
ENSG00000186207	LCE5A	85.6655	5.74419	2.04877	4.65887e-05	0.0033549
ENSG00000140519	RHCG	604.675	5.75309	1.4781	7.57706e-06	0.000779475
ENSG00000064205	WISP2	592.471	5.81911	0.820805	5.07414e-13	9.39586e-10
ENSG00000213983	AP1G2	33.5172	5.83661	1.55083	9.68502e-06	0.00093458
ENSG00000183421	RIPK4	82.0474	5.8393	1.29791	1.43968e-06	0.000202077
ENSG00000175315	CST6	1076.27	5.89498	1.1291	6.04905e-08	1.501e-05
ENSG00000158055	GRHL3	61.657	5.93318	1.32728	1.54288e-06	0.000208321
ENSG00000110675	ELMOD1	93.4236	5.96285	1.20567	2.28737e-07	4.29694e-05
ENSG00000106278	PTPRZ1	242.74	5.9638	2.32707	6.11708e-05	0.00417314
ENSG00000139988	RDH12	190.745	5.96638	2.33338	6.15987e-05	0.00418033
ENSG00000184731	FAM110C	94.6362	5.99969	1.52992	6.69511e-06	0.000717207
ENSG00000106258	CYP3A5	26.1452	6.01958	1.1664	7.87325e-08	1.82238e-05
ENSG00000047365	ARAP2	171.459	6.06051	1.12786	2.53517e-08	7.14368e-06
ENSG00000138311	ZNF365	44.59	6.1075	1.46984	3.71997e-06	0.000454889
ENSG00000167768	KRT1	22019.4	6.11195	1.07612	4.45656e-09	2.13948e-06
ENSG00000196734	LCE1B	1006	6.11203	2.00908	3.04239e-05	0.00242614
ENSG00000143631	FLG	6251.8	6.11281	0.974145	1.17305e-10	1.16962e-07
ENSG00000261150	EPPK1	242.123	6.1164	1.51076	4.84779e-06	0.000566099
ENSG00000105357	MYH14	68.7313	6.11745	1.54897	6.10315e-06	0.000664782
ENSG00000153294	ADGRF4	151.726	6.11832	1.27047	3.87145e-07	6.43356e-05
ENSG00000164855	TMEM184A	69.2017	6.11862	1.32634	8.76797e-07	0.000133509
ENSG00000196542	SPTSSB	255.917	6.12515	1.42848	2.56973e-06	0.000323386
ENSG00000134760	DSG1	1915.32	6.13863	0.941365	2.33122e-11	2.74703e-08
ENSG00000165794	SLC39A2	149.475	6.29612	1.24153	1.11152e-07	2.32622e-05
ENSG00000160862	AZGP1	162.272	6.31729	1.4209	1.48207e-06	0.000204368
ENSG00000170786	SDR16C5	330.935	6.40493	1.16396	1.09079e-08	3.72076e-06
ENSG00000260027	HOXB7	10.6983	6.45634	2.17019	3.05092e-05	0.00242614
ENSG00000271672	DUXAP8	16.3815	6.4679	1.28843	1.33571e-07	2.62325e-05
ENSG00000206195	DUXAP8	16.3815	6.4679	1.28843	1.33571e-07	2.62325e-05
ENSG00000184459	BPIFC	166.724	6.47205	1.39907	7.39421e-07	0.000115737
ENSG00000165799	RNASE7	269.284	6.47768	1.25159	6.13741e-08	1.501e-05
ENSG00000165929	TC2N	73.4294	6.50923	1.17868	9.36814e-09	3.28189e-06
ENSG00000204538	PSORS1C2	191.982	6.51852	1.52653	2.39291e-06	0.000304088
ENSG00000169550	MUC15	175.931	6.52342	1.4814	1.58925e-06	0.00021237
ENSG00000075673	ATP12A	592.432	6.53827	1.34571	2.75006e-07	5.09232e-05
ENSG00000167755	KLK6	785.141	6.54046	1.34874	2.86376e-07	5.22818e-05
ENSG00000179148	ALOXE3	84.8895	6.55394	1.30257	1.22141e-07	2.45865e-05
ENSG00000182795	C1orf116	201.955	6.64992	1.16527	3.08522e-09	1.59963e-06
ENSG00000169242	EFNA1	181.93	6.65551	1.28158	5.22072e-08	1.32688e-05
ENSG00000052344	PRSS8	248.702	6.66103	1.25394	2.79149e-08	7.69858e-06
ENSG00000198854	C1orf68	184.435	6.66239	1.46608	9.35128e-07	0.000139323
ENSG00000141579	ZNF750	221.233	6.68339	1.35616	1.89439e-07	3.61103e-05
ENSG00000179477	ALOX12B	227.992	6.69006	1.30389	7.07467e-08	1.66731e-05
ENSG00000185966	LCE3E	682.402	6.6918	1.32118	9.81624e-08	2.23225e-05
ENSG00000235942	LCE6A	146.367	6.7041	1.54859	1.88601e-06	0.000246933
ENSG00000203782	LOR	3985.22	6.71776	1.08696	1.69429e-10	1.46409e-07
ENSG00000120075	HOXB5	9.26162	6.72517	1.6514	3.8047e-06	0.000460902
ENSG00000160588	MPZL3	239.985	6.7887	1.34929	1.11268e-07	2.32622e-05
ENSG00000159337	PLA2G4D	283.035	6.82212	1.36064	1.19422e-07	2.45706e-05
ENSG00000196805	SPRR2B	751.431	6.86432	1.36465	1.08499e-07	2.32622e-05
ENSG00000144278	GALNT13	10.9504	6.87042	1.79206	6.27117e-06	0.000677391
ENSG00000203837	PNLIPRP3	146.403	6.91064	1.23357	5.063e-09	2.34381e-06
ENSG00000107485	GATA3	490.542	6.91827	1.73274	4.32833e-06	0.00051948
ENSG00000178372	CALML5	2003.09	6.98951	1.17469	6.30097e-10	3.8892e-07
ENSG00000164120	HPGD	595.688	6.99752	2.11417	1.56161e-05	0.00138641
ENSG00000182742	HOXB4	10.52	7.04289	1.51608	5.51719e-07	8.93923e-05
ENSG00000189182	KRT77	496.582	7.08899	1.27445	5.8824e-09	2.54159e-06
ENSG00000118520	ARG1	224.303	7.09784	1.28593	7.45548e-09	2.84229e-06
ENSG00000283227	SPRR5	404.792	7.10318	1.2912	8.24617e-09	2.96908e-06
ENSG00000168143	FAM83B	142.487	7.1431	1.19976	5.77244e-10	3.74112e-07
ENSG00000154227	CERS3	527.697	7.20644	1.44042	1.07014e-07	2.32622e-05
ENSG00000187180	LCE2C	317.159	7.20712	1.4385	1.03369e-07	2.31012e-05
ENSG00000166148	AVPR1A	14.3328	7.27499	1.71235	1.94528e-06	0.000252148
ENSG00000143520	FLG2	4091.22	7.31963	1.36709	1.6824e-08	5.04349e-06
ENSG00000167914	GSDMA	339.895	7.35244	1.20158	1.90508e-10	1.54335e-07
ENSG00000103056	SMPD3	305.352	7.36536	1.33696	7.0373e-09	2.76417e-06
ENSG00000255501	CARD18	868.08	7.58311	1.34956	3.42624e-09	1.70811e-06
ENSG00000126233	SLURP1	423.228	7.64986	1.2594	2.20549e-10	1.68162e-07
ENSG00000112936	C7	16.7659	7.66695	1.51777	6.88016e-08	1.65149e-05
ENSG00000197084	LCE1C	811.639	7.71634	1.70263	6.39795e-07	0.000102383
ENSG00000178363	CALML3	537.054	7.72749	1.2621	1.57499e-10	1.45821e-07
ENSG00000124429	POF1B	483.176	7.8767	1.36192	1.15175e-09	6.78588e-07
ENSG00000159516	SPRR2G	2683.47	7.98126	1.23133	1.3995e-11	2.01559e-08
ENSG00000159455	LCE2B	719.927	8.35126	1.41842	4.95069e-10	3.37741e-07
ENSG00000039068	CDH1	628.59	8.43615	1.35864	6.56999e-11	7.09668e-08
ENSG00000197641	SERPINB13	1279.03	8.60249	1.1152	1.46399e-15	3.79524e-12
ENSG00000057149	SERPINB3	2103.17	9.02508	1.17274	1.38153e-15	3.79524e-12
ENSG00000135218	CD36	451.694	9.33045	1.18383	2.75518e-16	1.19042e-12
ENSG00000091128	LAMB4	23.966	9.66657	5.00279	1.14525e-05	0.0010381
ENSG00000197915	HRNR	153.754	12.583	2.86813	3.22722e-08	8.70935e-06
ENSG00000277013	AC008556.1	22.9782	14.0799	3.45259	1.28747e-08	4.27901e-06
ENSG00000166869	CHP2	32.4765	17.6029	2.03123	2.29872e-24	2.9796e-20
ENSG00000178597	PSAPL1	308.177	18.9046	2.54071	9.44231e-21	6.11956e-17
